# Supplementary material for: Identification of WRKY gene family in Dioscorea opposita Thunb. reveals that DoWRKY71 enhanced the tolerance to cold and ABA stress
Source: PeerJ. 2024 Mar 28;12:e17016. doi: 10.7717/peerj.17016 (PMC10981886; doi:10.7717/peerj.17016)
Supplement: Supplemental Information 2 [file peerj-12-17016-s002.xls]

## Sheet: Sheet1
ITEM TO CHECK	IMPORTANCE	CHECKLIST
EXPERIMENTAL DESIGN
Definition of experimental and control groups	E	127-135lines,186line
Number within each group	E	189line
Assay carried out by core lab or investigator's lab?	D
Acknowledgement of authors' contributions	D
SAMPLE
Description	E	127-135lines,173-177lines
Volume/mass of sample processed	D
Microdissection or macrodissection	E	No
Processing procedure	E	129-133lines,174-175lines
If frozen - how and how quickly?	E	134
If fixed - with what, how quickly?	E	No fixed
Sample storage conditions and duration (especially for FFPE samples)	E	134line,176line
NUCLEIC ACID EXTRACTION
Procedure and/or instrumentation	E	137-138lines
Name of kit and details of any modifications	E	137line
Source of additional reagents used	D
Details of DNase or RNAse treatment	E	137-138lines
Contamination assessment (DNA or RNA)	E	139-141lines
Nucleic acid quantification	E	139-141lines
Instrument and method	E	139-141lines
Purity (A260/A280)	D
Yield	D
RNA integrity method/instrument	E	141line
RIN/RQI or Cq of 3' and 5' transcripts	E	138-139lines
Electrophoresis traces	D
Inhibition testing (Cq dilutions, spike or other)	E	139-141lines
REVERSE TRANSCRIPTION
Complete reaction conditions	E	138-139lines
Amount of RNA and reaction volume	E	138-139lines
Priming oligonucleotide (if using GSP) and concentration	E	138-139lines
Reverse transcriptase and concentration	E	138-139lines
Temperature and time	E	138-139lines
Manufacturer of reagents and catalogue numbers	D
Cqs with and without RT	D*
Storage conditions of cDNA	D
qPCR TARGET INFORMATION
If multiplex, efficiency and LOD of each assay.	E	sole
Sequence accession number	E	Table S2
Location of amplicon	D
Amplicon length	E	Table S2
In silico specificity screen (BLAST, etc)	E
Pseudogenes, retropseudogenes or other homologs?	D
Sequence alignment	D
Secondary structure analysis of amplicon	D
Location of each primer by exon or intron (if applicable)	E	No
What splice variants are targeted?	E	No
qPCR OLIGONUCLEOTIDES
Primer sequences	E	Table S2
RTPrimerDB Identification Number	D
Probe sequences	D**
Location and identity of any modifications	E	No
Manufacturer of oligonucleotides	D
Purification method	D
qPCR PROTOCOL
Complete reaction conditions	E	143-145lies
Reaction volume and amount of cDNA/DNA	E	141-142lines
Primer, (probe), Mg++ and dNTP concentrations	E	141-142lines
Polymerase identity and concentration	E	141-142lines
Buffer/kit identity and manufacturer	E	142line
Exact chemical constitution of the buffer	D
Additives (SYBR Green I, DMSO, etc.)	E	141line
Manufacturer of plates/tubes and catalog number	D
Complete thermocycling parameters	E	144-145line
Reaction setup (manual/robotic)	D
Manufacturer of qPCR instrument	E	142line
qPCR VALIDATION
Evidence of optimisation (from gradients)	D
Specificity (gel, sequence, melt, or digest)	E	141lines
For SYBR Green I, Cq of the NTC	E	TB Green Premix
Standard curves with slope and y-intercept	E	146-147lines
PCR efficiency calculated from slope	E	146-147lines
Confidence interval for PCR efficiency or standard error	D
r2 of standard curve	E	146-147lines
Linear dynamic range	E	146-147lines
Cq variation at lower limit	E	146-147lines
Confidence intervals throughout range	D
Evidence for limit of detection	E	146-147lines
If multiplex, efficiency and LOD of each assay.	E	146-147lines
DATA ANALYSIS
qPCR analysis program (source, version)	E	189-193lines
Cq method determination	E	189-193lines
Outlier identification and disposition	E	189-193lines
Results of NTCs	E	189-193lines
Justification of number and choice of reference genes	E	147line
Description of normalisation method	E	146-147lines
Number and concordance of biological replicates	D
Number and stage (RT or qPCR) of technical replicates	E	145-146lines
Repeatability (intra-assay variation)	E	145-146lines
Reproducibility (inter-assay variation, %CV)	D
Power analysis	D
Statistical methods for result significance	E	189-193lines
Software (source, version)	E	189-193lines
Cq or raw data submission using RDML	D
Table 1. MIQE checklist for authors, reviewers and editors. All essential information (E) must be submitted with the manuscript. Desirable
information (D) should be submitted if available. If using primers obtained from RTPrimerDB, information on qPCR target, oligonucleotides,
protocols and validation is available from that source.
*: Assessing the absence of DNA using a no RT assay is essential when first extracting RNA. Once the sample has been validated as
RDNA-free, inclusion of a no-RT control is desirable, but no longer essential.
**: Disclosure of the probe sequence is highly desirable and strongly encouraged. However, since not all commercial pre-designed assay
vendors provide this information, it cannot be an essential requirement. Use of such assays is advised against.
